# Supplementary material for: Discrimination between Onchocerca volvulus and O. ochengi filarial larvae in Simulium damnosum (s.l.) and their distribution throughout central Ghana using a versatile high-resolution speciation assay
Source: Parasit Vectors. 2016 Oct 10;9:536. doi: 10.1186/s13071-016-1832-7 (PMC5057476; doi:10.1186/s13071-016-1832-7)
Supplement: Additional file 1: Table S1. — Summary of microscope slides containing larvae dissected from blackflies, including location, date, life stage of larvae and location within the fly from which the larvae were dissected. Table S2. Summary data and analysis of larvae recovered and processed per blackfly, by species, community and geographic location. Table S3. Summary data and analysis of larvae collected per blackfly per year. Table S4. Summary data and analysis of larvae dissection from blackflies, by species, life stage (L3, L2, or L1), and tissue (head, thorax, or abdomen). (XLSX 30 kb) [file 13071_2016_1832_MOESM1_ESM.xlsx]

## Sheet: TABLE S1
Summary of microscope slides containing larvae dissected from blackflies
Slide #	Community	Community_ID	River Basin	Date of Capture	year	Larval Stage	Location of larva(e)	Number on slide	DNA ID
1	Agbelekame	AB	Black Volta	2011-02-12	2011	L3	head	2	AB_L3_1.1	AB_L3_1.2
2	Agbelekame	AB	Black Volta	2011-07-24	2011	L3	head	1	AB_L3_2.1
3	Agbelekame	AB	Black Volta	2011-11-08	2011	L3	head	1	AB_L3_3.1
4	Agbelekame	AB	Black Volta	2012-04-20	2012	L3	head	2	AB_L3_4.1	AB_L3_4.2
5	Agbelekame	AB	Black Volta	2012-08-07	2012	L3	thorax	1	AB_L3_5.1
6	Agbelekame	AB	Black Volta	2012-08-07	2012	L3	thorax	3	AB_L3_6.1	AB_L3_6.2	AB_L3_6.3
7	Agbelekame	AB	Black Volta	2012-08-07	2012	L3	head	1	AB_L3_7.1
8	Agbelekame	AB	Black Volta	2013-04-16	2013	L2	thorax	1	AB_L3_8.1
9	Agbelekame	AB	Black Volta	2013-04-17	2013	L3	thorax	1	AB_L3_9.1
10	Agbelekame	AB	Black Volta	2013-04-19	2013	L2	abdomen	1	AB_L3_10.1
11	Agbelekame	AB	Black Volta	2013-04-19	2013	L3	head	1	AB_L3_11.1
12	Agbelekame	AB	Black Volta	2013-04-19	2013	L3	thorax	1	AB_L3_12.1
13	Agbelekame	AB	Black Volta	2013-06-28	2013	L3	head	1	AB_L3_13.1
14	Agbelekame	AB	Black Volta	2013-06-28	2013	L3	thorax	1	AB_L3_14.1
15	Agbelekame	AB	Black Volta	2013-06-28	2013	L3	head	1	AB_L3_15.1
16	Agbelekame	AB	Black Volta	2013-06-28	2013	L3	head	1	AB_L3_16.1
17	Agbelekame	AB	Black Volta	2013-06-28	2013	L3	head	1	AB_L3_17.1
18	Agbelekame	AB	Black Volta	2013-06-28	2013	L3	head	1	AB_L3_18.1
19	Agbelekame	AB	Black Volta	2013-06-29	2013	L3	head	1	AB_L3_19.1
20	Agbelekame	AB	Black Volta	2013-06-29	2013	L3	head	1	AB_L3_20.1
21	Agbelekame	AB	Black Volta	2013-06-29	2013	L3	head	1	AB_L3_21.1
22	Agbelekame	AB	Black Volta	2013-06-29	2013	L3	thorax	1	AB_L3_22.1
23	Agbelekame	AB	Black Volta	2013-06-29	2013	L3	head	1	AB_L3_23.1
24	Agbelekame	AB	Black Volta	2013-06-29	2013	L3	head	1	AB_L3_24.1
25	Agbelekame	AB	Black Volta	2013-06-29	2013	L2	thorax	1	AB_L3_25.1
26	Agbelekame	AB	Black Volta	2013-06-29	2013	L2	thorax	1	AB_L3_26.1
27	Agbelekame	AB	Black Volta	2013-06-29	2013	L3	head	1	AB_L3_27.1
28	Agbelekame	AB	Black Volta	2013-06-30	2013	L2	thorax	1	AB_L3_28.1
29	Agbelekame	AB	Black Volta	2013-06-30	2013	L3	head	1	AB_L3_29.1
30	Agbelekame	AB	Black Volta	2013-06-30	2013	L3	head	1	AB_L3_30.1
31	Agbelekame	AB	Black Volta	2013-06-30	2013	L3	head	1	AB_L3_31.1
32	Agbelekame	AB	Black Volta	2013-06-30	2013	L3	thorax	1	AB_L3_32.1
33	Agbelekame	AB	Black Volta	2013-06-30	2013	L3	head	1	AB_L3_33.1
34	Agbelekame	AB	Black Volta	2013-06-30	2013	L3	head	1	AB_L3_34.1
35	Agbelekame	AB	Black Volta	2013-06-30	2013	L3	head	1	AB_L3_35.1
36	Agbelekame	AB	Black Volta	2013-06-30	2013	L3	head	1	AB_L3_36.1
37	Agbelekame	AB	Black Volta	2013-06-30	2013	L3	thorax	1	AB_L3_37.1
38	Agbelekame	AB	Black Volta	2013-06-30	2013	L2	thorax	5	AB_L3_38.1	AB_L3_38.2	AB_L3_38.3	AB_L3_38.4	AB_L3_38.5
39	Agbelekame	AB	Black Volta	2013-07-01	2013	L3	head	3	AB_L3_39.1	AB_L3_39.2	AB_L3_39.3
40	Agbelekame	AB	Black Volta	2013-07-01	2013	L3	head	1	AB_L3_40.1
41	Agbelekame	AB	Black Volta	2013-07-01	2013	L3	head	1	AB_L3_41.1
42	Agbelekame	AB	Black Volta	2013-07-01	2013	L3	head	1	AB_L3_42.1
43	Agbelekame	AB	Black Volta	2013-07-01	2013	L3	thorax	1	AB_L3_43.1
44	Agbelekame	AB	Black Volta	2013-07-01	2013	L3	thorax	1	AB_L3_44.1
45	Agbelekame	AB	Black Volta	2013-07-01	2013	L3	head	1	AB_L3_45.1
46	Agbelekame	AB	Black Volta	2013-07-01	2013	L3	head	1	AB_L3_46.1
47	Agbelekame	AB	Black Volta	2013-07-01	2013	L3	head	1	AB_L3_47.1
48	Abua	ABA	Pru	2011-07-16	2011	L3	head	1	ABA_L3_48.1
49	Abua	ABA	Pru	2013-04-11	2013	L2	thorax	1	ABA_L3_49.1
50	Akanyakrom	AKA	Black Volta	2012-08-09	2012	L3	head	5	AKA_L3_50.1	AKA_L3_50.2	AKA_L3_50.3	AKA_L3_50.4	AKA_L3_50.5
51	Asubende	ASU	Pru	2012-04-12	2012	L3	head	1	ASU_L3_51.1
52	Asubende	ASU	Pru	2012-04-12	2012	L3	thorax	1	ASU_L3_52.1
53	Asubende	ASU	Pru	2013-04-12	2013	L3	thorax	1	ASU_L3_53.1
54	Asubende	ASU	Pru	2013-04-13	2013	L3	head	1	ASU_L3_54.1
55	Asubende	ASU	Pru	2013-04-13	2013	L3	head	2	ASU_L3_55.1	ASU_L3_55.2
56	Asubende	ASU	Pru	2013-04-13	2013	L3	head	1	ASU_L3_56.1
57	Asubende	ASU	Pru	2013-06-26	2013	L3	head	1	ASU_L3_57.1
58	Asubende	ASU	Pru	2013-06-26	2013	L2	thorax	1	ASU_L3_58.1
59	Asubende	ASU	Pru	2013-08-11	2013	L3	head	1	ASU_L3_59.1
60	Baaya	BAY	Pru	2013-06-24	2013	L3	head	1	BAY_L3_60.1
61	Baaya	BAY	Pru	2013-06-25	2013	L3	thorax	2	BAY_L3_61.1	BAY_L3_61.2
62	Baaya	BAY	Pru	2013-06-25	2013	L3	thorax	5	BAY_L3_62.1	BAY_L3_62.2	BAY_L3_62.3	BAY_L3_62.4	BAY_L3_62.5
63	Baaya	BAY	Pru	2013-06-25	2013	L3	head	1	BAY_L3_63.1
64	Baaya	BAY	Pru	2013-06-25	2013	L3	head	3	BAY_L3_64.1	BAY_L3_64.2	BAY_L3_64.3
65	Baaya	BAY	Pru	2013-08-13	2013	L3	thorax	3	BAY_L3_65.1	BAY_L3_65.2	BAY_L3_65.3
66	Baaya	BAY	Pru	2013-08-13	2013	L2	thorax	1	BAY_L3_66.1
67	Baaya	BAY	Pru	2013-08-13	2013	L3	head	1	BAY_L3_67.1
68	Beposo	BEP	Pru	2013-04-12	2013	L3	head	1	BEP_L3_68.1
69	Beposo	BEP	Pru	2013-06-24	2013	L1	abdomen	1	BEP_L3_69.1
70	Fawoman-Banda	FAB	Tombe	2012-08-10	2012	L3	head	6	FAB_L3_70.1	FAB_L3_70.2	FAB_L3_70.3	FAB_L3_70.4	FAB_L3_70.5
71	Fawoman-Banda	FAB	Tombe	2013-07-01	2013	L3	head	2	FAB_L3_71.1	FAB_L3_71.2
72	Fawoman	FAW	Pru	2012-07-31	2012	L3	head	2	FAW_L3_72.1	FAW_L3_72.2
73	Fawoman	FAW	Tombe	2012-08-09	2012	L3	head	1	FAW_L3_73.1
74	Kyngakrom	KYN	Black Volta	2011-11-10	2011	L3	head	3	KYN_L3_74.1	KYN_L3_74.2	KYN_L3_74.3
75	Mantukwa	MAN	Pru	2013-04-13	2013	L3	head	1	MAN_L3_75.1
76	Mantukwa	MAN	Pru	2013-06-24	2013	L3	head	1	MAN_L3_76.1
77	Mantukwa	MAN	Pru	2013-06-24	2013	L3	head	2	MAN_L3_77.1	MAN_L3_77.2
78	Mantukwa	MAN	Pru	2013-06-25	2013	L3	thorax	1	MAN_L3_78.1
79	Mantukwa	MAN	Pru	2013-06-26	2013	L3	head	1	MAN_L3_79.1
80	New Longoro	NLG	Black Volta	2011-11-09	2011	L3	head	1	NLG_L3_80.1
81	New Longoro	NLG	Black Volta	2013-04-16	2013	L3	thorax	1	NLG_L3_81.1
82	New Longoro	NLG	Black Volta	2013-04-16	2013	L3	head	1	NLG_L3_82.1
83	New Longoro	NLG	Black Volta	2013-06-28	2013	L2	thorax	1	NLG_L3_83.1
84	New Longoro	NLG	Black Volta	2013-06-30	2013	L3	head	1	NLG_L3_84.1
85	New Longoro	NLG	Black Volta	2013-07-01	2013	L3	head	1	NLG_L3_85.1
86	New Longoro	NLG	Black Volta	2013-07-01	2013	L3	head	1	NLG_L3_86.1
87	New Longoro	NLG	Black Volta	2013-07-01	2013	L3	head	1	NLG_L3_87.1
88	New Longoro	NLG	Black Volta	2013-07-01	2013	L3	head	1	NLG_L3_88.1
89	New Longoro	NLG	Black Volta	2013-07-01	2013	L3	head	1	NLG_L3_89.1
90	New Longoro	NLG	Black Volta	2013-07-01	2013	L3	head	1	NLG_L3_90.1
91	Senyase	SEN	Pru	2013-04-11	2013	L3	head	1	SEN_L3_91.1
92	Senyase	SEN	Pru	2013-04-13	2013	L2	thorax	1	SEN_L3_92.1
93	Senyase	SEN	Pru	2013-08-14	2013	L1	abdomen	1	SEN_L3_93.1
94	Tainso	TAN	Tain	2010-09-16	2010	L3	head	1	TAN_L3_94.1
95	Tainso	TAN	Tain	2011-11-09	2011	L3	head	1	TAN_L3_95.1
96	Tainso	TAN	Tain	2011-11-10	2011	L3	head	4	TAN_L3_96.1	TAN_L3_96.2	TAN_L3_96.3	TAN_L3_96.4
97	Tainso	TAN	Tain	2012-08-07	2012	L3	head	1	TAN_L3_97.1
98	Tainso	TAN	Tain	2012-08-08	2012	L3	head	2	TAN_L3_98.1	TAN_L3_98.2
99	Tainso	TAN	Tain	2013-02-13	2013	L3	head	2	TAN_L3_99.1	TAN_L3_99.2		102
100	Tainso	TAN	Tain	2013-04-16	2013	L3	head	1	TAN_L3_100.1
101	Tainso	TAN	Tain	2013-04-16	2013	L3	head	1	TAN_L3_101.1
102	Tainso	TAN	Tain	2013-04-16	2013	L3	head	1	TAN_L3_102.1
103	Tainso	TAN	Tain	2013-04-16	2013	L1	abdomen	1	TAN_L3_103.1
104	Tainso	TAN	Tain	2013-04-17	2013	L2	thorax	2	TAN_L3_104.1	TAN_L3_104.2
105	Tainso	TAN	Tain	2013-04-17	2013	L3	head	1	TAN_L3_105.1
106	Tainso	TAN	Tain	2013-04-17	2013	L2	thorax	2	TAN_L3_106.1	TAN_L3_106.2
107	Tainso	TAN	Tain	2013-04-17	2013	L3	thorax	3	TAN_L3_107.1	TAN_L3_107.2	TAN_L3_107.3
108	Tainso	TAN	Tain	2013-04-17	2013	L3	head	1	TAN_L3_108.1
109	Tainso	TAN	Tain	2013-04-18	2013	L2	thorax	1	TAN_L3_109.1
110	Tainso	TAN	Tain	2013-04-18	2013	L3	head	4	TAN_L3_110.1	TAN_L3_110.2	TAN_L3_110.3	TAN_L3_110.4
111	Tainso	TAN	Tain	2013-04-18	2013	L3	head	2	TAN_L3_111.1	TAN_L3_111.2
112	Tainso	TAN	Tain	2013-04-18	2013	L3	head	2	TAN_L3_112.1	TAN_L3_112.2
113	Tainso	TAN	Tain	2013-04-18	2013	L3	thorax	1	TAN_L3_113.1
114	Tainso	TAN	Tain	2013-04-18	2013	L3	thorax	1	TAN_L3_114.1
115	Tainso	TAN	Tain	2013-04-18	2013	L3	head	2	TAN_L3_115.1	TAN_L3_115.2
116	Tainso	TAN	Tain	2013-04-18	2013	L3	thorax	1	TAN_L3_116.1
117	Tainso	TAN	Tain	2013-04-18	2013	L2	thorax	2	TAN_L3_117.1	TAN_L3_117.2
118	Tainso	TAN	Tain	2013-04-19	2013	L3	thorax	2	TAN_L3_118.1	TAN_L3_118.2
119	Tainso	TAN	Tain	2013-04-19	2013	L2	thorax	4	TAN_L3_119.1	TAN_L3_119.2	TAN_L3_119.3	TAN_L3_119.4
120	Tainso	TAN	Tain	2013-06-28	2013	L3	head	3	TAN_L3_120.1	TAN_L3_120.2	TAN_L3_120.3
121	Tainso	TAN	Tain	2013-06-28	2013	L3	head	1	TAN_L3_121.1
122	Tainso	TAN	Tain	2013-06-28	2013	L3	head	2	TAN_L3_122.1	TAN_L3_122.2
123	Tainso	TAN	Tain	2013-06-28	2013	L1	abdomen	2	TAN_L3_123.1	TAN_L3_123.2
124	Tainso	TAN	Tain	2013-06-28	2013	L3	head	2	TAN_L3_124.1	TAN_L3_124.2
125	Tainso	TAN	Tain	2013-06-28	2013	L1	abdomen	1	TAN_L3_125.1
126	Tainso	TAN	Tain	2013-06-28	2013	L3	thorax	1	TAN_L3_126.1
127	Tainso	TAN	Tain	2013-06-28	2013	L1	abdomen	1	TAN_L3_127.1
128	Tainso	TAN	Tain	2013-06-29	2013	L3	head	1	TAN_L3_128.1
129	Tainso	TAN	Tain	2013-06-29	2013	L1	abdomen	1	TAN_L3_129.1
130	Tainso	TAN	Tain	2013-06-29	2013	L1	abdomen	2	TAN_L3_130.1	TAN_L3_130.2
131	Tainso	TAN	Tain	2013-06-29	2013	L3	head	2	TAN_L3_131.1	TAN_L3_131.2
132	Tainso	TAN	Tain	2013-06-29	2013	L3	head	1	TAN_L3_132.1
133	Tainso	TAN	Tain	2013-06-29	2013	L3	thorax	1	TAN_L3_133.1
134	Tainso	TAN	Tain	2013-06-29	2013	L3	thorax	1	TAN_L3_134.1
135	Tainso	TAN	Tain	2013-06-29	2013	L3	head	1	TAN_L3_135.1
136	Tainso	TAN	Tain	2013-06-29	2013	L3	head	2	TAN_L3_136.1	TAN_L3_136.2
137	Tainso	TAN	Tain	2013-06-29	2013	L3	head	2	TAN_L3_137.1	TAN_L3_137.2
138	Tainso	TAN	Tain	2013-06-30	2013	L3	head	5	TAN_L3_138.1	TAN_L3_138.2	TAN_L3_138.3	TAN_L3_138.4	TAN_L3_138.5
139	Tainso	TAN	Tain	2013-06-30	2013	L3	head	1	TAN_L3_139.1
140	Tainso	TAN	Tain	2013-06-30	2013	L1	abdomen	1	TAN_L3_140.1
141	Tainso	TAN	Tain	2013-07-01	2013	L1	abdomen	1	TAN_L3_141.1
142	Tainso	TAN	Tain	2013-07-01	2013	L3	thorax	1	TAN_L3_142.1
143	Tainso	TAN	Tain	2013-07-01	2013	L3	head	2	TAN_L3_143.1	TAN_L3_143.2
144	Tainso	TAN	Tain	2013-07-01	2013	L3	thorax	1	TAN_L3_144.1
145	Tainso	TAN	Tain	2013-08-22	2013	L3	head	1	TAN_L3_145.1
146	Tainso	TAN	Tain	2013-08-22	2013	L3	head	2	TAN_L3_146.1	TAN_L3_146.2
147	Tainso	TAN	Tain	2013-08-23	2013	L3	thorax	2	TAN_L3_147.1	TAN_L3_147.2
148	Tainso	TAN	Tain	2013-08-23	2013	L3	head	1	TAN_L3_148.1
149	Tainso	TAN	Tain	2013-08-24	2013	L3	head	1	TAN_L3_149.1
150	Tainso	TAN	Tain	2013-08-24	2013	L3	head	2	TAN_L3_150.1	TAN_L3_150.2
151	Tainso	TAN	Tain	2013-08-24	2013	L1	abdomen	1	TAN_L3_151.1
152	Wiae	WIA	Daka	2013-07-01	2013	L3	head	1	WIA_L3_152.1
153	Wiae	WIA	Daka	2013-07-03	2013	L3	head	1	WIA_L3_153.1
154	Wiae	WIA	Daka	2013-07-03	2013	L3	head	1	WIA_L3_154.1
155	Wiae	WIA	Daka	2013-07-03	2013	L3	head	1	WIA_L3_155.1
156	Wiae	WIA	Daka	2013-07-03	2013	L3	head	1	WIA_L3_156.1
157	Wiae	WIA	Daka	2013-07-03	2013	L3	head	1	WIA_L3_157.1
158	Wiae	WIA	Daka	2013-07-03	2013	L3	head	1	WIA_L3_158.1
159	Wiae	WIA	Daka	2013-07-03	2013	L3	head	1	WIA_L3_159.1
160	Wiae	WIA	Daka	2013-07-03	2013	L3	head	1	WIA_L3_160.1
161	Wiae	WIA	Daka	2013-07-03	2013	L3	head	1	WIA_L3_161.1
162	Wiae	WIA	Daka	2013-07-05	2013	L3	head	1	WIA_L3_162.1
163	Wiae	WIA	Daka	2013-08-16	2013	L3	thorax	1	WIA_L3_163.1
164	Wiae	WIA	Daka	2013-08-16	2013	L1	abdomen	1	WIA_L3_164.1
165	Wiae	WIA	Daka	2013-08-17	2013	L3	head	2	WIA_L3_165.1	WIA_L3_165.2
166	Wiae	WIA	Daka	2013-08-17	2013	L3	head	1	WIA_L3_166.1

## Sheet: TABLE S2
Numbers of Oncherca larvae collected per fly dissected (before speciation)
total flies	166
flies with single larvae	123
flies with mutliple larvae	43
Numbers of Oncherca larvae collected per fly dissected (subset for which Onchocerca species was determined)
	Single _ ov	Single_oo	Multi_ov	multi_oo	multi_mixed	single	mutli	TOTAL
Flies	38	63	6	18	4	101	28	129
Larvae	38	63	19	56	9	101	75	185
Sumary of single and multiple larvae collected per blackfly
Proportion of flies with multiple larvae (before speciation)	43 / 166	25.9036
Proportion of flies with multiple larvae (after speciation speciation)	28 / 129	24.031
Proportion of flies (after speciation) with mixed species	4 / 129	3.10078
Proportion of multi larvae flies with mixed species	4 / 28	14.2857
Number of blackflies and larvae collected per year
	Larvae	Flies
2011	14	8
2012	24	11
2013	147	110
TOTAL	185	129
Summary statistics of species collected per year of collection
OBSERVED	volvulus	ochengi	sub_total		EXPECTED	volvulus	ochengi		O-E^2/E	volvulus	ochengi		Significance
2011	3	11	14		2011	4.61622	9.38378		2011	0.565865	0.278369		SUM(x^2)	1.07542
2012	9	15	24		2012	7.91351	16.0865		2012	0.149169	0.0733816		p-value	0.292042
2013	49	98	147		2013	48.4703	98.5297		2013	0.0057894	0.00284801
	61	124	185

## Sheet: TABLE S3
Summary of larval stage dissected from three blackfly tissues
Counts of each larval stage head, throax, and abdomen of blackfly					Relative proportion of total for each species
	volvulus	ochengi	TOTAL		LOCATION	volvulus	ochengi
head_L3	48	81	129		head_L3	78.6885	65.3226
head_L2	0	0	0		head_L2	0	0
head_L1	0	0	0		head_L1	0	0
thorax_L3	4	27	31		thorax_L3	6.55738	21.7742
thorax_L2	6	14	20		thorax_L2	9.83607	11.2903
thorax_L1	0	0	0		thorax_L1	0	0
abdomen_L3	0	0	0		abdomen_L3	0	0
abdomen_L2	0	1	1		abdomen_L2	0	0.806452
abdomen_L1	3	1	4		abdomen_L1	4.91803	0.806452
	61	124	185
Summary statistics to analysis species differences between tissue of dissection and larval lifestage
	OBSERVED	volvulus	ochengi	sub_total		EXPECTED	volvulus	ochengi		O-E^2/E	volvulus	ochengi		Significance
	head	48	81	129		head	42.5351	86.4649		head	0.70212	0.345397		SUM(x^2)	6.82209
	thorax	10	41	51		thorax	16.8162	34.1838		thorax	2.76286	1.35915		p-value	0.0165034
	abdomen	3	2	5		abdomen	1.64865	3.35135		abdomen	1.10767	0.5449
	sub_total	61	124	185
	OBSERVED	volvulus	ochengi	sub_total		EXPECTED	volvulus	ochengi		O-E^2/E	volvulus	ochengi		Significance
	L3	52	108	160		L3	52.7568	107.243		L3	0.0108551	0.00534002		SUM(x^2)	3.39704
	L2	6	15	21		L2	6.92432	14.0757		L2	0.123388	0.0606987		p-value	0.0914772
	L1	3	1	4		L1	1.31892	2.68108		L1	2.14269	1.05406
	sub_total	61	124	185

## Sheet: TABLE S4
Summary of larvae processed
	Recovered from slide (#)	206
	remaining samples (#)	32
	Samples processed by HRM	185
	Samples processed by RD	42
HRM	volvulus	61	0.327957
HRM	ochengi	124	0.666667
Summary of larvae processed by community
River basin	Community	Lat	Lon	TOTAL	SCREENED	complete?	volvulus	ochengi	volvulus/(volvulus + ochengi)
BV	AB	8.14018	-2.12185	57	53	no	11	42	0.207547
BV	AKA	8.289	-2.277	5	5	yes	5	0	1
BV	KYN	8.05578	-2.03266	3	3	yes	0	3	0
BV	NLG	8.08158	-2.02096	11	11	yes	1	10	0.0909091
DAKA	WIA	8.19219	-0.09429	16	14	no	13	1	0.928571
PRU	ABA	7.58587	-0.53485	2	1	no	1	0	1
PRU	ASU	8.01085	-0.58528	10	9	no	7	2	0.777778
PRU	BAY	8.01119	-0.59444	17	15	no	2	13	0.133333
PRU	BEP	8.0026	-0.57395	2	1	no	1	0	1
PRU	FAW	8.0111	-1.01303	3	3	yes	1	2	0.333333
PRU	MAN	8.01064	-1.0014	6	4	no	2	2	0.5
PRU	SEN	8.01247	-0.59251	3	3	yes	3	0	1
TAN	TAN	8.0603	-2.06538	95	55	no	12	43	0.218182
TOM	FAB	8.07108	-2.1441	8	8	yes	2	6	0.25
				238	185		61	124	0.32973
Summary of larvae processed by geographic locale
River Basin Summary				TOTAL	SCREENED		volvulus	ochengi	f(volvulus)
BV + TAN + TOM	West			179	135		31	104	0.22963
PRU	Central			43	36		17	19	0.472222
DAK	East			16	14		13	1	0.928571
Summary statistics comparing species distribution per geographic locale
OBSERVED	volvulus	ochengi	sub_total		EXPECTED	volvulus	ochengi		O-E^2/E	volvulus	ochengi		Significance
BV + TAN + TOM	31	104	135	0.22963	BV + TAN + TOM	44.5135	90.4865		BV + TAN + TOM	4.10246	2.01815		SUM(x^2)	32.1446
PRU	17	19	36	0.472222	PRU	11.8703	24.1297		PRU	2.21681	1.09053		p-value	5.23434e-08
DAK	13	1	14	0.928571	DAK	4.61622	9.38378		DAK	15.2263	7.49035
	61	124	185
